# Supplementary material for: A Novel Technology Platform for Extracellular Vesicle-Targeted Expression of Drug-Metabolizing Enzymes: Driving CYP3A4 Expression and Secretion via the EABR Motif
Source: Biomedicines. 2026 Jun 8;14(6):1299. doi: 10.3390/biomedicines14061299 (PMC13296741; doi:10.3390/biomedicines14061299)
Supplement: Supplementary file 1 [file biomedicines-14-01299-s001.zip]

Archive with 1 entries (1 files):
- supplemental figures.pdf
